# Supplementary material for: Long noncoding RNA ABHD11-AS1 functions as a competing endogenous RNA to regulate papillary thyroid cancer progression by miR-199a-5p/SLC1A5 axis
Source: Cell Death Dis. 2019 Aug 14;10(8):620. doi: 10.1038/s41419-019-1850-4 (PMC6692390; doi:10.1038/s41419-019-1850-4)
Supplement: Supplementary file 3 — Table S1 [file 41419_2019_1850_MOESM3_ESM.xlsx]

## Sheet: sequence
qPCR primers
GAPDH F	5'-AGAAGGCTGGGGCTCATTTG-3'
GAPDH R	5'-AGGGGCCATCCACAGTCTTC-3'
ABHD11-AS1 F	5'-GAACGGGATGAAGCCATTG-3'
ABHD11-AS1 R	5'-GCTGATTCTGGACCTGCTG-3'
SLC1A5 F	5'-GTGTCCTCACTCTGGCCATC-3'
SLC1A5 R	5'-TACAGGACCGGTCGACTAGG-3'
U6 F	5'-CTCGCTTCGGCAGCACA-3'
U6 R	5'-GCGAGCACAGAATTAATACGAC-3'
miR-199a-5p	5'-CCCAGTGTTCAGACTACCTGTTC-3'
siRNA sequences
si-ABHD11-AS1	5'-CCAGAGUGAGACACCUCUUTT-3'
	5'-AAGAGGUGUCUCACUCUGGTT-3'
si-NC	5'-UUCUCCGAACGUGUCACGUTT-3'
	5'-ACGUGACACGUUCGGAGAATT-3'
si-SLC1A5	5'-AAACACUACCAAGCCCAGGdTdT-3'
si-NC	5'-ACGUGACACGUUCGGAGAATT-3'
